# Supplementary material for: Using the Correlation Intensity Index to Build a Model of Cardiotoxicity of Piperidine Derivatives
Source: Molecules. 2023 Sep 12;28(18):6587. doi: 10.3390/molecules28186587 (PMC10535953; doi:10.3390/molecules28186587)
Supplement: Supplementary file 1 [file molecules-28-06587-s001.zip]

Archive with 1 entries (1 files):
- SupplementaryMaterials Sep 6, 2023.xlsx
