# Supplementary material for: Using the Correlation Intensity Index to Build a Model of Cardiotoxicity of Piperidine Derivatives
Source: Molecules. 2023 Sep 12;28(18):6587. doi: 10.3390/molecules28186587 (PMC10535953; doi:10.3390/molecules28186587)
Supplement: Supplementary file 1 [file molecules-28-06587-s001.zip › SupplementaryMaterials Sep 6, 2023.xlsx]

## Sheet: Table S1 (TF1)
Set	CAS	SMILES	DCW	Expr	Calc	Expr-Calc	DefectSMILES	Applicability
#	13-1	Clc1cc(cc(Cl)c1OCCOc1ccc(cc1)C1CCNCC1C(=O)N(Cc1cc(cc(OCCOC)c1)CCCOC)C1CC1)C	397200	60970	59683	0.1287	22475	No
#	13-19	Clc1c(cccc1Cl)CN(C(=O)C1CNCCC1C1=CC(=O)N(C=C1)C)C1CC1	235745	48860	49486	-0.0626	12192	YES
+	13-21	Clc1ccc(cc1CN(C(=O)C1CNCCC1C1=CC(=O)N(C=C1)C)C1CC1)CCCOC	197413	45530	47065	-0.1535	0.2008	YES
*	13-22	Clc1cc(cc(c1)CN(C(=O)C1CNCCC1C1=CC(=O)N(C=C1)C)C1CC1)CCCOC	230840	51190	49176	0.2014	0.2041	YES
#	13-23	Clc1c(cc(cc1Cl)CCOC)CN(C(=O)C1CNCCC1C1=CC(=O)N(C=C1)C)C1CC1	225281	49590	48825	0.0765	12398	YES
+	13-24	Clc1c(cc(cc1Cl)CCCC#N)CN(C(=O)C1CNCCC1C1=CC(=O)N(C=C1)C)C1CC1	287149	50760	52733	-0.1973	42243	No
*	13-25	Clc1c(cc(cc1Cl)CCC#N)CN(C(=O)C1CNCCC1C1=CC(=O)N(C=C1)C)C1CC1	292751	47700	53086	-0.5386	42243	No
*	13-27	Clc1c(cc(cc1Cl)CCNC(OC)=O)CN(C(=O)C1CNCCC1C1=CC(=O)N(C=C1)C)C1CC1	226021	48240	48872	-0.0632	12340	YES
#	13-28	Clc1c(cc(NCCOC)cc1Cl)CN(C(=O)C1CNCCC1C1=CC(=O)N(C=C1)C)C1CC1	240782	47450	49804	-0.2354	12432	YES
#	13-3	O(CCOC)c1cc(cc(c1)CN(C(=O)C1CNCCC1c1ccccc1)C1CC1)CCCOC	247613	51430	50236	0.1194	0.0994	YES
+	13-30	Brc1cc(cc(c1)CN(C(=O)C1CNCCC1C1=CC(=O)N(C=C1)C)C1CC1)CCCOC	220322	53010	48512	0.4498	0.1919	YES
*	13-31	Brc1cc(cc(CCCOC)c1C)CN(C(=O)C1CNCCC1C1=CC(=O)N(C=C1)C)C1CC1	178729	47450	45885	0.1565	0.1848	YES
+	13-32	O=C1N(C=CC(=C1)C1CCNCC1C(=O)N(Cc1cc(-c2ccccc2)c(C)c(c1)CCCOC)C1CC1)C	307166	57700	53997	0.3703	0.2847	YES
+	13-33	O=C1N(C=CC(=C1)C1CCNCC1C(=O)N(Cc1cc(cc2c1cccc2)CCCOC)C1CC1)C	265687	47700	51377	-0.3677	0.2534	YES
*	13-35	O=C1N(C=CC(=C1)C1CCNCC1C(=O)N(Cc1cc(cc2c1nccc2)CCCOC)C1CC1)C	235898	45690	49496	-0.3806	12732	YES
+	13-38	Clc1c2c(n(cc2CN(C(=O)C2CNCCC2C2=CC(=O)N(C=C2)C)C2CC2)CCCOC)ccc1	215326	46380	48196	-0.1816	0.4480	YES
#	13-39	Brc1c2c(n(cc2CN(C(=O)C2CNCCC2C2=CC(=O)N(C=C2)C)C2CC2)CCCOC)ccc1	204808	49590	47532	0.2058	0.4358	YES
-	13-41	Fc1c2c(n(cc2CN(C(=O)C2CNCCC2C2=CC(=O)N(C=C2)C)C2CC2)Cc2ccccc2)ccc1	303088	60220	53739	0.6481	0.4773	YES
-	13-42	Fc1c2c(n(cc2CN(C(=O)C2CNCCC2C2=CC(=O)N(C=C2)C)C2CC2)Cc2cc(F)ccc2)ccc1	314396	59210	54453	0.4757	0.5030	YES
-	13-43	Fc1c2c(n(cc2CN(C(=O)C2CNCCC2C2=CC(=O)N(C=C2)C)C2CC2)Cc2ccc(F)cc2)ccc1	314396	61250	54453	0.6797	0.5030	YES
+	13-44	Fc1c2c(n(cc2CN(C(=O)C2CNCCC2C2=CC(=O)N(C=C2)C)C2CC2)Cc2cccnc2)ccc1	253006	49210	50576	-0.1366	0.5145	YES
+	13-45	Fc1c2c(n(cc2CN(C(=O)C2CNCCC2C2=CC(=O)N(C=C2)C)C2CC2)Cc2ccncc2)ccc1	253006	48240	50576	-0.2336	0.5145	YES
+	13-8	O(CCOC)c1cc(cc(c1)CN(C(=O)C1CNCCC1C1=CC(=O)N(c2c1cccc2)C)C1CC1)CCCOC	279629	45530	52258	-0.6728	0.2016	YES
#	13-9	Clc1cc2N(C)C(=O)C=C(c2cc1)C1CCNCC1C(=O)N(Cc1cc(cc(OCCOC)c1)CCCOC)C1CC1	287794	51670	52773	-0.1103	12182	YES
-	14-23	Clc1c(cccc1Cl)CN(C(=O)C1CNCCC1(O)c1cc(F)c(F)cc1)C1CC1	336883	61670	55874	0.5796	11753	YES
+	14-24	Clc1ccc(cc1CN(C(=O)C1CNCCC1(O)c1cc(F)c(F)cc1)C1CC1)CCCOC	298551	60000	53453	0.6547	0.1569	YES
#	14-25	Clc1ccc(cc1CN(C(=O)C1CNCCC1(O)c1cc(F)c(F)cc1)C1CC1)CCOC	304152	56580	53806	0.2774	0.1569	YES
+	14-26	Fc1cc(ccc1F)C1(O)CCNCC1C(=O)N(Cc1c2c([nH]c1)cccc2F)C1CC1	408519	58540	60398	-0.1858	11489	YES
-	14-27	Clc1c2c([nH]cc2CN(C(=O)C2CNCCC2(O)c2cc(F)c(F)cc2)C2CC2)ccc1	355019	60410	57019	0.3391	13570	YES
-	14-28	Brc1c2c([nH]cc2CN(C(=O)C2CNCCC2(O)c2cc(F)c(F)cc2)C2CC2)ccc1	344501	63370	56355	0.7015	13448	YES
+	14-29	Fc1cc(ccc1F)C1(O)CCNCC1C(=O)N(Cc1c2c(n(c1)CCCOC)cccc2F)C1CC1	343486	58860	56291	0.2569	0.1821	YES
-	14-30	Fc1cc(ccc1F)C1(O)CCNCC1C(=O)N(Cc1c2c([nH]c1)c(ccc2F)CCCOC)C1CC1	392453	59590	59383	0.0207	11695	YES
+	14-31	Fc1cc(ccc1F)C1(O)CCNCC1C(=O)N(Cc1c2c(n(c1)CCCOC)c(ccc2F)CCCOC)C1CC1	327420	60710	55276	0.5434	0.2027	YES
-	14-32	Fc1cc(ccc1F)C1(O)CCNCC1C(=O)N(Cc1c2c(n(c1)CCCOC)c(ccc2F)CCC#N)C1CC1	400491	62220	59891	0.2329	31872	No
*	14-33	S(=O)(=O)(Cc1c2n(cc(c2c(F)cc1)CN(C(=O)C1CNCCC1(O)c1cc(F)c(F)cc1)C1CC1)CCCOC)C	358544	57450	57242	0.0208	52107	No
+	14-34	Fc1cc(ccc1F)C1(O)CCNCC1C(=O)N(Cc1c2c(n(c1)CCCOC)c(ccc2F)CN1CCOCC1)C1CC1	357588	60460	57181	0.3279	0.2399	YES
#	14-35	Fc1cc(ccc1F)C1(O)CCNCC1C(=O)N(Cc1c2c(n(c1)CCCOC)c(ccc2F)Cn1ccnc1)C1CC1	396205	58540	59620	-0.1080	22323	No
-	14-36	Fc1cc(ccc1F)C1(O)CCNCC1C(=O)N(Cc1c2c(n(c1)CC(=O)NOC)cccc2F)C1CC1	371514	50760	58061	-0.7301	11805	YES
#	14-37	Fc1cc(ccc1F)C1(O)CCNCC1C(=O)N(Cc1c2c(n(c1)CC(=O)N(OC)C)cccc2F)C1CC1	394194	56780	59493	-0.2713	0.1865	YES
#	14-38	Fc1cc(ccc1F)C1(O)CCNCC1C(=O)N(Cc1c2c(n(c1)Cc1occn1)cccc2F)C1CC1	367548	59590	57810	0.1780	22125	No
-	14-39	Fc1cc(ccc1F)C1(O)CCNCC1C(=O)N(Cc1c2c(n(c1)Cc1nocc1)cccc2F)C1CC1	393384	60460	59442	0.1018	12010	YES
#	14-40	Fc1cc(ccc1F)C1(O)CCNCC1C(=O)N(Cc1c2c(n(c1)Cc1noc(c1)C)cccc2F)C1CC1	404246	60560	60128	0.0432	12028	YES
*	14-41	Fc1cc(ccc1F)C1(O)CCNCC1C(=O)N(Cc1c2c(n(c1)Cc1onc(n1)C)cccc2F)C1CC1	317660	57210	54660	0.2550	22152	No
-	14-42	Fc1cc(ccc1F)C1(O)CCNCC1C(=O)N(Cc1c2c(n(c1)Cc1cnoc1)cccc2F)C1CC1	373092	62080	58161	0.3919	0.2184	YES
+	14-43	Fc1cc(ccc1F)C1(O)CCNCC1C(=O)N(Cc1c2c(n(c1)Cc1c(noc1C)C)cccc2F)C1CC1	369896	61490	57959	0.3531	0.2062	YES
#	14-44	Fc1cc(ccc1F)C1(O)CCNCC1C(=O)N(Cc1c2c(n(c1)Cc1ncnn1C)cccc2F)C1CC1	359002	53570	57271	-0.3701	32170	No
-	14-45	Fc1cc(ccc1F)C1(O)CCNCC1C(=O)N(Cc1c2c(n(c1)Cc1ccccc1)cccc2F)C1CC1	468710	66020	64200	0.1820	0.1750	YES
*	14-46	Fc1cc(ccc1F)C1(O)CCNCC1C(=O)N(Cc1c2c(n(c1)Cc1ccccc1OC(F)F)cccc2F)C1CC1	431807	66200	61869	0.4331	12304	YES
#	14-47	Fc1cc(ccc1F)C1(O)CCNCC1C(=O)N(Cc1c2c(n(c1)Cc1cc(OC(F)F)ccc1)cccc2F)C1CC1	475492	65230	64628	0.0602	0.2367	YES
*	14-48	Fc1cc(ccc1F)C1(O)CCNCC1C(=O)N(Cc1c2c(n(c1)Cc1ccc(OC(F)F)cc1)cccc2F)C1CC1	475492	67960	64628	0.3332	0.2367	YES
*	14-49	Fc1cc(ccc1F)C1(O)CCNCC1C(=O)N(Cc1c2c(n(c1)Cc1cc(F)ccc1)cccc2F)C1CC1	480019	66020	64914	0.1106	0.2007	YES
*	14-50	Fc1cc(ccc1F)C1(O)CCNCC1C(=O)N(Cc1c2c(n(c1)Cc1cc(F)c(F)cc1)cccc2F)C1CC1	491327	65230	65628	-0.0398	0.2264	YES
-	14-51	Fc1cc(ccc1F)C1(O)CCNCC1C(=O)N(Cc1c2c(n(c1)Cc1cccnc1)cccc2F)C1CC1	418629	64690	61037	0.3653	0.2121	YES
*	14-52	Fc1cc(ccc1F)C1(O)CCNCC1C(=O)N(Cc1c2c(n(c1)Cc1ccncc1)cccc2F)C1CC1	418629	59590	61037	-0.1447	0.2121	YES
+	14-53	Fc1cc(ccc1F)C1(O)CCNCC1C(=O)N(Cc1c2c(n(c1)Cc1ccc(nc1)C)cccc2F)C1CC1	437999	64440	62260	0.2180	0.2015	YES
#	14-54	Fc1cc(ccc1F)C1(O)CCNCC1C(=O)N(Cc1c2c(n(c1)Cc1cc(ncc1)C)cccc2F)C1CC1	437999	60130	62260	-0.2130	0.2015	YES
+	14-58	Fc1cc(ccc1F)C1(OCC(O)CO)CCNCC1C(=O)N(Cc1c2c(n(c1)Cc1cc(F)ccc1)cccc2F)C1CC1	473322	60970	64491	-0.3521	0.2213	YES
*	16-16	Clc1ccccc1CN(C(=O)C1CNCCC12OCc1c2cc(F)c(F)c1)C1CC1	207962	46990	47731	-0.0741	11700	YES
#	16-17	Clc1c(cccc1Cl)CN(C(=O)C1CNCCC12OCc1c2cc(F)c(F)c1)C1CC1	249255	49590	50339	-0.0749	22145	No
#	16-18	Clc1cc(Cl)ccc1CN(C(=O)C1CNCCC12OCc1c2cc(F)c(F)c1)C1CC1	257674	50320	50871	-0.0551	12517	YES
+	16-19	Clc1ccc(Cl)cc1CN(C(=O)C1CNCCC12OCc1c2cc(F)c(F)c1)C1CC1	257674	57450	50871	0.6579	12517	YES
#	16-2	O(CCOC)c1cc(cc(c1)CN(C(=O)C1CNCCC1(O)c1ccccc1)C1CC1)CCCOC	289831	53010	52902	0.0108	0.1049	YES
*	16-20	Fc1cc2c(cc1F)COC12CCNCC1C(=O)N(Cc1cccc(C)c1C)C1CC1	198420	45690	47129	-0.1439	0.1634	YES
-	16-21	Fc1cc2c(cc1F)COC12CCNCC1C(=O)N(Cc1cccc(C(F)(F)F)c1C)C1CC1	204278	51940	47499	0.4441	12406	YES
-	16-22	Clc1c(cccc1C(F)(F)F)CN(C(=O)C1CNCCC12OCc1c2cc(F)c(F)c1)C1CC1	224682	49210	48787	0.0423	22489	No
+	16-23	Fc1cc2c(cc1F)COC12CCNCC1C(=O)N(Cc1cc(cc(C)c1C)CCCOC)C1CC1	182354	50000	46114	0.3886	0.1840	YES
*	16-24	Fc1cc2c(cc1F)COC12CCNCC1C(=O)N(Cc1c2c(ccc1)cccc2)C1CC1	307267	52440	54003	-0.1563	0.2138	YES
*	16-25	Fc1cc2c(cc1F)COC12CCNCC1C(=O)N(Cc1cc(cc2c1cccc2)CCCOC)C1CC1	252751	49210	50560	-0.1350	0.2289	YES
*	16-26	Fc1cc2c(cc1F)COC12CCNCC1C(=O)N(Cc1c2c(cccc2CCCOC)ccc1)C1CC1	268042	51190	51526	-0.0336	0.2296	YES
+	16-28	Fc1cc2c(cc1F)COC12CCNCC1C(=O)N(Cc1c2c(ncc1)cccc2)C1CC1	265694	42600	51378	-0.8778	0.2386	YES
+	16-29	Fc1cc2c(cc1F)COC12CCNCC1C(=O)N(Cc1c2ncccc2ccc1)C1CC1	225837	45380	48860	-0.3480	12130	YES
#	16-3	O1Cc2c(cccc2)C12CCNCC2C(=O)N(Cc1cc(cc(OCCOC)c1)CCCOC)C1CC1	182505	46990	46124	0.0866	12235	YES
-	16-31	Clc1c(cc(cc1CN(C(=O)C1CNCCC12OCc1c2cc(F)c(F)c1)C1CC1)CCCOC)CCCN1CCOCC1	194796	46380	46900	-0.0520	12485	YES
*	16-32	Clc1c(cc(cc1CN(C(=O)C1CNCCC12OCc1c2cc(F)c(F)c1)C1CC1)CCCOC)CCCN(CC)CC	206028	49210	47609	0.1601	12046	YES
#	16-33	Clc1c(cc(cc1CN(C(=O)C1CNCCC12OCc1c2cc(F)c(F)c1)C1CC1)CCCOC)CCCCNS(=O)(=O)C	216768	50860	48288	0.2572	52042	No
-	16-34	Clc1c(cc(cc1CN(C(=O)C1CNCCC12OCc1c2cc(F)c(F)c1)C1CC1)CCCOC)CCCNS(=O)(=O)C	222370	46580	48641	-0.2061	52042	No
#	16-35	Clc1c(cc(cc1CN(C(=O)C1CNCCC12OCc1c2cc(F)c(F)c1)C1CC1)CCCOC)CCCN1CCS(=O)(=O)CC1	226740	51140	48917	0.2223	52360	No
-	16-36	Clc1c(cc(cc1CN(C(=O)C1CNCCC12OCc1c2cc(F)c(F)c1)C1CC1)CCCOC)CCC(=O)N1CCOCC1	213650	43280	48091	-0.4811	12564	YES
#	16-4	O1C2(CCNCC2C(=O)N(Cc2cc(cc(OCCOC)c2)CCCOC)C2CC2)c2c(cccc2)C1=O	202199	47210	47367	-0.0157	13683	YES
*	16-5	O1CCc2c(cccc2)C12CCNCC2C(=O)N(Cc1cc(cc(OCCOC)c1)CCCOC)C1CC1	176903	46200	45770	0.0430	12235	YES
+	16-6	O1C=Cc2c(cccc2)C12CCNCC2C(=O)N(Cc1cc(cc(OCCOC)c1)CCCOC)C1CC1	208826	51550	47786	0.3764	12634	YES
-	16-7	O1C2(CCNCC2C(=O)N(Cc2cc(cc(OCCOC)c2)CCCOC)C2CC2)c2c(CC1=C)cccc2	205004	43670	47544	-0.3874	13663	YES
*	16-8	Fc1cc2c(cc1F)COC12CCNCC1C(=O)N(Cc1cc(cc(OCCOC)c1)CCCOC)C1CC1	187473	46200	46437	-0.0237	0.2131	YES
-	17-27	Fc1cc2c(cc1F)COC12CCNCC1c1ccc(cc1C)-c1ccccc1CCNC(=O)C	233032	52920	49315	0.3605	0.1647	YES
+	17-34	FC(F)(COCc1ccc(cc1)C1(O)CCNCC1c1ccc(cc1C)-c1ccccc1CCNC(=O)C)COC	256833	50090	50818	-0.0728	21470	No
*	17-35	OC1(CCNCC1c1ccc(cc1C)-c1ccccc1CCNC(=O)C)c1ccc(cc1)COCC(COC)C	249078	50460	50328	0.0132	0.1191	YES
-	17-36	Clc1cc(ccc1C1CNCCC1c1cc(F)c(F)cc1)-c1ccccc1CCNC(=O)C	301977	59590	53669	0.5921	0.1384	YES
-	17-37	Clc1cc(ccc1C1CNCCC1c1cccnc1)-c1ccccc1CCNC(=O)C	229279	53190	49078	0.4112	0.1241	YES
*	17-38	Clc1cc(ccc1C1CNCCC1C1=CC(=O)N(C=C1)C)-c1ccccc1CCNC(=O)C	243057	52370	49948	0.2422	0.1878	YES
+	17-39	Clc1cc(ccc1C1CNCCC1C1=CC(=O)N(C=C1)C)-c1ccccc1CCNC(=O)CC	237455	55530	49594	0.5936	0.1878	YES
#	17-40	Clc1cc(ccc1C1CNCCC1C1=CC(=O)N(C=C1)C)-c1ccccc1CCNC(OC)=O	235556	49870	49474	0.0396	0.1973	YES
-	17-41	Clc1cc(ccc1C1CNCCC1C1=CC(=O)N(C=C1)C)-c1ccccc1CCNC(OCC)=O	229955	54950	49120	0.5830	0.1973	YES
#	17-43	Fc1cc(ccc1F)C1(O)CCNCC1c1ccc(cc1C)-c1ccccc1CCNC(=O)C	292580	53770	53076	0.0694	0.1032	YES
-	17-44	Fc1cc2c(cc1F)C(OC12CCNCC1c1ccc(cc1C)-c1ccccc1CCNC(=O)C)=O	233502	48890	49344	-0.0454	0.1597	YES
*	18-10	Clc1cccc(Cl)c1-c1noc(c1)C1CNCCC1(O)c1cc(F)c(F)cc1	336233	55530	55833	-0.0303	12392	YES
-	18-11	Clc1cc(F)ccc1-c1noc(c1)C1CNCCC1(O)c1cc(F)c(F)cc1	297829	54690	53407	0.1283	11832	YES
#	18-12	Brc1c(noc1C1CNCCC1(O)c1cc(F)c(F)cc1)-c1ccccc1Cl	282823	52080	52459	-0.0379	11678	YES
*	18-14	Brc1c(noc1C1CNCCC1(O)c1cc(F)c(F)cc1)-c1cccc(C)c1C	281891	52220	52400	-0.0180	0.1601	YES
*	18-15	Brc1c(noc1C1CNCCC1(O)c1cc(F)c(F)cc1)-c1c(Cl)cccc1Cl	332535	54090	55599	-0.1509	12495	YES
+	18-16	Brc1c(noc1C1CNCCC1(O)c1cc(F)c(F)cc1)-c1c2c(ccc1)cccc2	379382	53770	58558	-0.4788	0.1899	YES
*	18-17	Brc1c(noc1C1CNCCC1(O)c1cc(F)c(F)cc1)-c1ccccc1CCNC(=O)C	246566	49790	50169	-0.0379	0.1628	YES
*	18-18	Brc1c(noc1-c1ccccc1CCNC(=O)C)C1CNCCC1(O)c1cc(F)c(F)cc1	217189	49710	48314	0.1396	0.1532	YES
+	18-19	Clc1cccc(Cl)c1-c1onc(c1)C1CNCCC1(O)c1cc(F)c(F)cc1	270928	50090	51708	-0.1618	12441	YES
-	18-20	Brc1c(noc1-c1ccc(F)cc1CCNC(=O)C)C1CNCCC1(O)c1cc(F)c(F)cc1	228497	46380	49028	-0.2648	0.1789	YES
-	18-21	Fc1cc(ccc1F)C1(O)CCNCC1c1noc(c1)-c1ccccc1CCNC(=O)C	239820	54810	49743	0.5067	11309	YES
#	18-22	Clc1c(noc1-c1ccccc1CCNC(=O)C)C1CNCCC1(O)c1cc(F)c(F)cc1	227707	48150	48978	-0.0828	0.1654	YES
#	18-23	Fc1cc(ccc1F)C1(O)CCNCC1c1noc(-c2ccccc2CCNC(=O)C)c1C(=O)C	200508	48630	47261	0.1369	11739	YES
+	18-24	Fc1cc(ccc1F)C1(O)CCNCC1c1noc(-c2ccccc2CCNC(=O)C)c1C(O)C	222892	44740	48674	-0.3934	11711	YES
#	18-25	Brc1c(noc1-c1ccccc1CCNC(=O)C)C1CNCCC1c1cc(F)c(F)cc1	174971	47100	45648	0.1452	0.1477	YES
#	18-26	Brc1c(noc1-c1ccccc1CCNC(=O)C)C1CNCCC1(OC)c1cc(F)c(F)cc1	197586	46740	47076	-0.0336	0.1635	YES
+	18-27	Brc1c(noc1-c1ccccc1CCNC(=O)C)C1CNCCC1(C(=O)N)c1cc(F)c(F)cc1	228063	45230	49001	-0.3771	0.1662	YES
*	18-32	Brc1c(noc1-c1ccccc1CCNC(=O)C)C1CNCCC1(O)c1ccc(cc1)COCC(COC)C	178558	45060	45874	-0.0814	0.1501	YES
-	18-9	Brc1cc(F)ccc1-c1noc(c1)C1CNCCC1(O)c1cc(F)c(F)cc1	287311	57700	52743	0.4957	11710	YES

## Sheet: Table S2 (TF2)
Set	CAS	SMILES	DCW	Expr	Calc	Expr-Calc	DefectSMILES	Applicability
#	13-1	Clc1cc(cc(Cl)c1OCCOc1ccc(cc1)C1CCNCC1C(=O)N(Cc1cc(cc(OCCOC)c1)CCCOC)C1CC1)C	315960	60970	59422	0.1548	22475	No
#	13-19	Clc1c(cccc1Cl)CN(C(=O)C1CNCCC1C1=CC(=O)N(C=C1)C)C1CC1	194107	48860	48855	0.0005	12192	YES
+	13-21	Clc1ccc(cc1CN(C(=O)C1CNCCC1C1=CC(=O)N(C=C1)C)C1CC1)CCCOC	172225	45530	46957	-0.1427	0.2008	YES
*	13-22	Clc1cc(cc(c1)CN(C(=O)C1CNCCC1C1=CC(=O)N(C=C1)C)C1CC1)CCCOC	196578	51190	49069	0.2121	0.2041	YES
#	13-23	Clc1c(cc(cc1Cl)CCOC)CN(C(=O)C1CNCCC1C1=CC(=O)N(C=C1)C)C1CC1	191699	49590	48646	0.0944	12398	YES
+	13-24	Clc1c(cc(cc1Cl)CCCC#N)CN(C(=O)C1CNCCC1C1=CC(=O)N(C=C1)C)C1CC1	208044	50760	50064	0.0696	42243	No
*	13-25	Clc1c(cc(cc1Cl)CCC#N)CN(C(=O)C1CNCCC1C1=CC(=O)N(C=C1)C)C1CC1	209650	47700	50203	-0.2503	42243	No
*	13-27	Clc1c(cc(cc1Cl)CCNC(OC)=O)CN(C(=O)C1CNCCC1C1=CC(=O)N(C=C1)C)C1CC1	196550	48240	49067	-0.0827	12340	YES
#	13-28	Clc1c(cc(NCCOC)cc1Cl)CN(C(=O)C1CNCCC1C1=CC(=O)N(C=C1)C)C1CC1	192158	47450	48686	-0.1236	12432	YES
#	13-3	O(CCOC)c1cc(cc(c1)CN(C(=O)C1CNCCC1c1ccccc1)C1CC1)CCCOC	219306	51430	51040	0.0390	0.0994	YES
+	13-30	Brc1cc(cc(c1)CN(C(=O)C1CNCCC1C1=CC(=O)N(C=C1)C)C1CC1)CCCOC	196725	53010	49082	0.3928	0.1919	YES
*	13-31	Brc1cc(cc(CCCOC)c1C)CN(C(=O)C1CNCCC1C1=CC(=O)N(C=C1)C)C1CC1	170124	47450	46775	0.0675	0.1848	YES
+	13-32	O=C1N(C=CC(=C1)C1CCNCC1C(=O)N(Cc1cc(-c2ccccc2)c(C)c(c1)CCCOC)C1CC1)C	242480	57700	53050	0.4650	0.2847	YES
+	13-33	O=C1N(C=CC(=C1)C1CCNCC1C(=O)N(Cc1cc(cc2c1cccc2)CCCOC)C1CC1)C	218850	47700	51001	-0.3301	0.2534	YES
*	13-35	O=C1N(C=CC(=C1)C1CCNCC1C(=O)N(Cc1cc(cc2c1nccc2)CCCOC)C1CC1)C	190164	45690	48513	-0.2823	12732	YES
+	13-38	Clc1c2c(n(cc2CN(C(=O)C2CNCCC2C2=CC(=O)N(C=C2)C)C2CC2)CCCOC)ccc1	173864	46380	47100	-0.0720	0.4480	YES
#	13-39	Brc1c2c(n(cc2CN(C(=O)C2CNCCC2C2=CC(=O)N(C=C2)C)C2CC2)CCCOC)ccc1	174011	49590	47112	0.2478	0.4358	YES
-	13-41	Fc1c2c(n(cc2CN(C(=O)C2CNCCC2C2=CC(=O)N(C=C2)C)C2CC2)Cc2ccccc2)ccc1	257764	60220	54375	0.5845	0.4773	YES
-	13-42	Fc1c2c(n(cc2CN(C(=O)C2CNCCC2C2=CC(=O)N(C=C2)C)C2CC2)Cc2cc(F)ccc2)ccc1	266886	59210	55166	0.4044	0.5030	YES
-	13-43	Fc1c2c(n(cc2CN(C(=O)C2CNCCC2C2=CC(=O)N(C=C2)C)C2CC2)Cc2ccc(F)cc2)ccc1	266886	61250	55166	0.6084	0.5030	YES
+	13-44	Fc1c2c(n(cc2CN(C(=O)C2CNCCC2C2=CC(=O)N(C=C2)C)C2CC2)Cc2cccnc2)ccc1	223348	49210	51391	-0.2181	0.5145	YES
+	13-45	Fc1c2c(n(cc2CN(C(=O)C2CNCCC2C2=CC(=O)N(C=C2)C)C2CC2)Cc2ccncc2)ccc1	223348	48240	51391	-0.3151	0.5145	YES
+	13-8	O(CCOC)c1cc(cc(c1)CN(C(=O)C1CNCCC1C1=CC(=O)N(c2c1cccc2)C)C1CC1)CCCOC	247962	45530	53525	-0.7995	0.2016	YES
#	13-9	Clc1cc2N(C)C(=O)C=C(c2cc1)C1CCNCC1C(=O)N(Cc1cc(cc(OCCOC)c1)CCCOC)C1CC1	240906	51670	52913	-0.1243	12182	YES
-	14-23	Clc1c(cccc1Cl)CN(C(=O)C1CNCCC1(O)c1cc(F)c(F)cc1)C1CC1	261809	61670	54726	0.6944	11753	YES
+	14-24	Clc1ccc(cc1CN(C(=O)C1CNCCC1(O)c1cc(F)c(F)cc1)C1CC1)CCCOC	239926	60000	52828	0.7172	0.1569	YES
#	14-25	Clc1ccc(cc1CN(C(=O)C1CNCCC1(O)c1cc(F)c(F)cc1)C1CC1)CCOC	241532	56580	52968	0.3612	0.1569	YES
+	14-26	Fc1cc(ccc1F)C1(O)CCNCC1C(=O)N(Cc1c2c([nH]c1)cccc2F)C1CC1	300744	58540	58102	0.0438	11489	YES
-	14-27	Clc1c2c([nH]cc2CN(C(=O)C2CNCCC2(O)c2cc(F)c(F)cc2)C2CC2)ccc1	268110	60410	55272	0.5138	13570	YES
-	14-28	Brc1c2c([nH]cc2CN(C(=O)C2CNCCC2(O)c2cc(F)c(F)cc2)C2CC2)ccc1	268257	63370	55285	0.8085	13448	YES
+	14-29	Fc1cc(ccc1F)C1(O)CCNCC1C(=O)N(Cc1c2c(n(c1)CCCOC)cccc2F)C1CC1	272130	58860	55621	0.3239	0.1821	YES
-	14-30	Fc1cc(ccc1F)C1(O)CCNCC1C(=O)N(Cc1c2c([nH]c1)c(ccc2F)CCCOC)C1CC1	296730	59590	57754	0.1836	11695	YES
+	14-31	Fc1cc(ccc1F)C1(O)CCNCC1C(=O)N(Cc1c2c(n(c1)CCCOC)c(ccc2F)CCCOC)C1CC1	268117	60710	55273	0.5437	0.2027	YES
-	14-32	Fc1cc(ccc1F)C1(O)CCNCC1C(=O)N(Cc1c2c(n(c1)CCCOC)c(ccc2F)CCC#N)C1CC1	287674	62220	56969	0.5251	31872	No
*	14-33	S(=O)(=O)(Cc1c2n(cc(c2c(F)cc1)CN(C(=O)C1CNCCC1(O)c1cc(F)c(F)cc1)C1CC1)CCCOC)C	283084	57450	56571	0.0879	52107	No
+	14-34	Fc1cc(ccc1F)C1(O)CCNCC1C(=O)N(Cc1c2c(n(c1)CCCOC)c(ccc2F)CN1CCOCC1)C1CC1	285452	60460	56776	0.3684	0.2399	YES
#	14-35	Fc1cc(ccc1F)C1(O)CCNCC1C(=O)N(Cc1c2c(n(c1)CCCOC)c(ccc2F)Cn1ccnc1)C1CC1	310115	58540	58915	-0.0375	22323	No
-	14-36	Fc1cc(ccc1F)C1(O)CCNCC1C(=O)N(Cc1c2c(n(c1)CC(=O)NOC)cccc2F)C1CC1	283494	50760	56606	-0.5846	11805	YES
#	14-37	Fc1cc(ccc1F)C1(O)CCNCC1C(=O)N(Cc1c2c(n(c1)CC(=O)N(OC)C)cccc2F)C1CC1	294117	56780	57528	-0.0748	0.1865	YES
#	14-38	Fc1cc(ccc1F)C1(O)CCNCC1C(=O)N(Cc1c2c(n(c1)Cc1occn1)cccc2F)C1CC1	295017	59590	57606	0.1984	22125	No
-	14-39	Fc1cc(ccc1F)C1(O)CCNCC1C(=O)N(Cc1c2c(n(c1)Cc1nocc1)cccc2F)C1CC1	307764	60460	58711	0.1749	12010	YES
#	14-40	Fc1cc(ccc1F)C1(O)CCNCC1C(=O)N(Cc1c2c(n(c1)Cc1noc(c1)C)cccc2F)C1CC1	319135	60560	59697	0.0863	12028	YES
*	14-41	Fc1cc(ccc1F)C1(O)CCNCC1C(=O)N(Cc1c2c(n(c1)Cc1onc(n1)C)cccc2F)C1CC1	281402	57210	56425	0.0785	22152	No
-	14-42	Fc1cc(ccc1F)C1(O)CCNCC1C(=O)N(Cc1c2c(n(c1)Cc1cnoc1)cccc2F)C1CC1	302033	62080	58214	0.3866	0.2184	YES
+	14-43	Fc1cc(ccc1F)C1(O)CCNCC1C(=O)N(Cc1c2c(n(c1)Cc1c(noc1C)C)cccc2F)C1CC1	308955	61490	58814	0.2676	0.2062	YES
#	14-44	Fc1cc(ccc1F)C1(O)CCNCC1C(=O)N(Cc1c2c(n(c1)Cc1ncnn1C)cccc2F)C1CC1	266310	53570	55116	-0.1546	32170	No
-	14-45	Fc1cc(ccc1F)C1(O)CCNCC1C(=O)N(Cc1c2c(n(c1)Cc1ccccc1)cccc2F)C1CC1	365489	66020	63717	0.2303	0.1750	YES
*	14-46	Fc1cc(ccc1F)C1(O)CCNCC1C(=O)N(Cc1c2c(n(c1)Cc1ccccc1OC(F)F)cccc2F)C1CC1	351239	66200	62481	0.3719	12304	YES
#	14-47	Fc1cc(ccc1F)C1(O)CCNCC1C(=O)N(Cc1c2c(n(c1)Cc1cc(OC(F)F)ccc1)cccc2F)C1CC1	377173	65230	64730	0.0500	0.2367	YES
*	14-48	Fc1cc(ccc1F)C1(O)CCNCC1C(=O)N(Cc1c2c(n(c1)Cc1ccc(OC(F)F)cc1)cccc2F)C1CC1	377173	67960	64730	0.3230	0.2367	YES
*	14-49	Fc1cc(ccc1F)C1(O)CCNCC1C(=O)N(Cc1c2c(n(c1)Cc1cc(F)ccc1)cccc2F)C1CC1	374611	66020	64508	0.1512	0.2007	YES
*	14-50	Fc1cc(ccc1F)C1(O)CCNCC1C(=O)N(Cc1c2c(n(c1)Cc1cc(F)c(F)cc1)cccc2F)C1CC1	383733	65230	65299	-0.0069	0.2264	YES
-	14-51	Fc1cc(ccc1F)C1(O)CCNCC1C(=O)N(Cc1c2c(n(c1)Cc1cccnc1)cccc2F)C1CC1	331072	64690	60732	0.3958	0.2121	YES
*	14-52	Fc1cc(ccc1F)C1(O)CCNCC1C(=O)N(Cc1c2c(n(c1)Cc1ccncc1)cccc2F)C1CC1	331072	59590	60732	-0.1142	0.2121	YES
+	14-53	Fc1cc(ccc1F)C1(O)CCNCC1C(=O)N(Cc1c2c(n(c1)Cc1ccc(nc1)C)cccc2F)C1CC1	350976	64440	62458	0.1982	0.2015	YES
#	14-54	Fc1cc(ccc1F)C1(O)CCNCC1C(=O)N(Cc1c2c(n(c1)Cc1cc(ncc1)C)cccc2F)C1CC1	350976	60130	62458	-0.2328	0.2015	YES
+	14-58	Fc1cc(ccc1F)C1(OCC(O)CO)CCNCC1C(=O)N(Cc1c2c(n(c1)Cc1cc(F)ccc1)cccc2F)C1CC1	370588	60970	64159	-0.3189	0.2213	YES
*	16-16	Clc1ccccc1CN(C(=O)C1CNCCC12OCc1c2cc(F)c(F)c1)C1CC1	186168	46990	48167	-0.1177	11700	YES
#	16-17	Clc1c(cccc1Cl)CN(C(=O)C1CNCCC12OCc1c2cc(F)c(F)c1)C1CC1	217656	49590	50897	-0.1307	22145	No
#	16-18	Clc1cc(Cl)ccc1CN(C(=O)C1CNCCC12OCc1c2cc(F)c(F)c1)C1CC1	227327	50320	51736	-0.1416	12517	YES
+	16-19	Clc1ccc(Cl)cc1CN(C(=O)C1CNCCC12OCc1c2cc(F)c(F)c1)C1CC1	227327	57450	51736	0.5714	12517	YES
#	16-2	O(CCOC)c1cc(cc(c1)CN(C(=O)C1CNCCC1(O)c1ccccc1)C1CC1)CCCOC	240311	53010	52862	0.0148	0.1049	YES
*	16-20	Fc1cc2c(cc1F)COC12CCNCC1C(=O)N(Cc1cccc(C)c1C)C1CC1	175615	45690	47251	-0.1561	0.1634	YES
-	16-21	Fc1cc2c(cc1F)COC12CCNCC1C(=O)N(Cc1cccc(C(F)(F)F)c1C)C1CC1	184516	51940	48023	0.3917	12406	YES
-	16-22	Clc1c(cccc1C(F)(F)F)CN(C(=O)C1CNCCC12OCc1c2cc(F)c(F)c1)C1CC1	206441	49210	49925	-0.0715	22489	No
+	16-23	Fc1cc2c(cc1F)COC12CCNCC1C(=O)N(Cc1cc(cc(C)c1C)CCCOC)C1CC1	171601	50000	46903	0.3097	0.1840	YES
*	16-24	Fc1cc2c(cc1F)COC12CCNCC1C(=O)N(Cc1c2c(ccc1)cccc2)C1CC1	248200	52440	53546	-0.1106	0.2138	YES
*	16-25	Fc1cc2c(cc1F)COC12CCNCC1C(=O)N(Cc1cc(cc2c1cccc2)CCCOC)C1CC1	221566	49210	51236	-0.2026	0.2289	YES
*	16-26	Fc1cc2c(cc1F)COC12CCNCC1C(=O)N(Cc1c2c(cccc2CCCOC)ccc1)C1CC1	234896	51190	52392	-0.1202	0.2296	YES
+	16-28	Fc1cc2c(cc1F)COC12CCNCC1C(=O)N(Cc1c2c(ncc1)cccc2)C1CC1	222316	42600	51301	-0.8701	0.2386	YES
+	16-29	Fc1cc2c(cc1F)COC12CCNCC1C(=O)N(Cc1c2ncccc2ccc1)C1CC1	203584	45380	49677	-0.4297	12130	YES
#	16-3	O1Cc2c(cccc2)C12CCNCC2C(=O)N(Cc1cc(cc(OCCOC)c1)CCCOC)C1CC1	155309	46990	45490	0.1500	12235	YES
-	16-31	Clc1c(cc(cc1CN(C(=O)C1CNCCC12OCc1c2cc(F)c(F)c1)C1CC1)CCCOC)CCCN1CCOCC1	192265	46380	48695	-0.2315	12485	YES
*	16-32	Clc1c(cc(cc1CN(C(=O)C1CNCCC12OCc1c2cc(F)c(F)c1)C1CC1)CCCOC)CCCN(CC)CC	213221	49210	50512	-0.1302	12046	YES
#	16-33	Clc1c(cc(cc1CN(C(=O)C1CNCCC12OCc1c2cc(F)c(F)c1)C1CC1)CCCOC)CCCCNS(=O)(=O)C	197738	50860	49170	0.1690	52042	No
-	16-34	Clc1c(cc(cc1CN(C(=O)C1CNCCC12OCc1c2cc(F)c(F)c1)C1CC1)CCCOC)CCCNS(=O)(=O)C	199344	46580	49309	-0.2729	52042	No
#	16-35	Clc1c(cc(cc1CN(C(=O)C1CNCCC12OCc1c2cc(F)c(F)c1)C1CC1)CCCOC)CCCN1CCS(=O)(=O)CC1	205398	51140	49834	0.1306	52360	No
-	16-36	Clc1c(cc(cc1CN(C(=O)C1CNCCC12OCc1c2cc(F)c(F)c1)C1CC1)CCCOC)CCC(=O)N1CCOCC1	195200	43280	48950	-0.5670	12564	YES
#	16-4	O1C2(CCNCC2C(=O)N(Cc2cc(cc(OCCOC)c2)CCCOC)C2CC2)c2c(cccc2)C1=O	179769	47210	47612	-0.0402	13683	YES
*	16-5	O1CCc2c(cccc2)C12CCNCC2C(=O)N(Cc1cc(cc(OCCOC)c1)CCCOC)C1CC1	153703	46200	45351	0.0849	12235	YES
+	16-6	O1C=Cc2c(cccc2)C12CCNCC2C(=O)N(Cc1cc(cc(OCCOC)c1)CCCOC)C1CC1	169327	51550	46706	0.4844	12634	YES
-	16-7	O1C2(CCNCC2C(=O)N(Cc2cc(cc(OCCOC)c2)CCCOC)C2CC2)c2c(CC1=C)cccc2	192945	43670	48754	-0.5084	13663	YES
*	16-8	Fc1cc2c(cc1F)COC12CCNCC1C(=O)N(Cc1cc(cc(OCCOC)c1)CCCOC)C1CC1	163575	46200	46207	-0.0007	0.2131	YES
-	17-27	Fc1cc2c(cc1F)COC12CCNCC1c1ccc(cc1C)-c1ccccc1CCNC(=O)C	210495	52920	50276	0.2644	0.1647	YES
+	17-34	FC(F)(COCc1ccc(cc1)C1(O)CCNCC1c1ccc(cc1C)-c1ccccc1CCNC(=O)C)COC	234015	50090	52316	-0.2226	21470	No
*	17-35	OC1(CCNCC1c1ccc(cc1C)-c1ccccc1CCNC(=O)C)c1ccc(cc1)COCC(COC)C	239762	50460	52814	-0.2354	0.1191	YES
-	17-36	Clc1cc(ccc1C1CNCCC1c1cc(F)c(F)cc1)-c1ccccc1CCNC(=O)C	244457	59590	53221	0.6369	0.1384	YES
-	17-37	Clc1cc(ccc1C1CNCCC1c1cccnc1)-c1ccccc1CCNC(=O)C	191797	53190	48655	0.4535	0.1241	YES
*	17-38	Clc1cc(ccc1C1CNCCC1C1=CC(=O)N(C=C1)C)-c1ccccc1CCNC(=O)C	197761	52370	49172	0.3198	0.1878	YES
+	17-39	Clc1cc(ccc1C1CNCCC1C1=CC(=O)N(C=C1)C)-c1ccccc1CCNC(=O)CC	196155	55530	49033	0.6497	0.1878	YES
#	17-40	Clc1cc(ccc1C1CNCCC1C1=CC(=O)N(C=C1)C)-c1ccccc1CCNC(OC)=O	191114	49870	48595	0.1275	0.1973	YES
-	17-41	Clc1cc(ccc1C1CNCCC1C1=CC(=O)N(C=C1)C)-c1ccccc1CCNC(OCC)=O	189509	54950	48456	0.6494	0.1973	YES
#	17-43	Fc1cc(ccc1F)C1(O)CCNCC1c1ccc(cc1C)-c1ccccc1CCNC(=O)C	246396	53770	53389	0.0381	0.1032	YES
-	17-44	Fc1cc2c(cc1F)C(OC12CCNCC1c1ccc(cc1C)-c1ccccc1CCNC(=O)C)=O	217213	48890	50859	-0.1969	0.1597	YES
*	18-10	Clc1cccc(Cl)c1-c1noc(c1)C1CNCCC1(O)c1cc(F)c(F)cc1	256830	55530	54294	0.1236	12392	YES
-	18-11	Clc1cc(F)ccc1-c1noc(c1)C1CNCCC1(O)c1cc(F)c(F)cc1	224794	54690	51516	0.3174	11832	YES
#	18-12	Brc1c(noc1C1CNCCC1(O)c1cc(F)c(F)cc1)-c1ccccc1Cl	219584	52080	51064	0.1016	11678	YES
*	18-14	Brc1c(noc1C1CNCCC1(O)c1cc(F)c(F)cc1)-c1cccc(C)c1C	223758	52220	51426	0.0794	0.1601	YES
*	18-15	Brc1c(noc1C1CNCCC1(O)c1cc(F)c(F)cc1)-c1c(Cl)cccc1Cl	260742	54090	54633	-0.0543	12495	YES
+	18-16	Brc1c(noc1C1CNCCC1(O)c1cc(F)c(F)cc1)-c1c2c(ccc1)cccc2	298038	53770	57868	-0.4098	0.1899	YES
*	18-17	Brc1c(noc1C1CNCCC1(O)c1cc(F)c(F)cc1)-c1ccccc1CCNC(=O)C	210686	49790	50293	-0.0503	0.1628	YES
*	18-18	Brc1c(noc1-c1ccccc1CCNC(=O)C)C1CNCCC1(O)c1cc(F)c(F)cc1	203938	49710	49707	0.0003	0.1532	YES
+	18-19	Clc1cccc(Cl)c1-c1onc(c1)C1CNCCC1(O)c1cc(F)c(F)cc1	239250	50090	52770	-0.2680	12441	YES
-	18-20	Brc1c(noc1-c1ccc(F)cc1CCNC(=O)C)C1CNCCC1(O)c1cc(F)c(F)cc1	213060	46380	50499	-0.4119	0.1789	YES
-	18-21	Fc1cc(ccc1F)C1(O)CCNCC1c1noc(c1)-c1ccccc1CCNC(=O)C	201653	54810	49509	0.5301	11309	YES
#	18-22	Clc1c(noc1-c1ccccc1CCNC(=O)C)C1CNCCC1(O)c1cc(F)c(F)cc1	203791	48150	49695	-0.1545	0.1654	YES
#	18-23	Fc1cc(ccc1F)C1(O)CCNCC1c1noc(-c2ccccc2CCNC(=O)C)c1C(=O)C	197140	48630	49118	-0.0488	11739	YES
+	18-24	Fc1cc(ccc1F)C1(O)CCNCC1c1noc(-c2ccccc2CCNC(=O)C)c1C(O)C	205707	44740	49861	-0.5121	11711	YES
#	18-25	Brc1c(noc1-c1ccccc1CCNC(=O)C)C1CNCCC1c1cc(F)c(F)cc1	182933	47100	47886	-0.0786	0.1477	YES
#	18-26	Brc1c(noc1-c1ccccc1CCNC(=O)C)C1CNCCC1(OC)c1cc(F)c(F)cc1	198992	46740	49279	-0.2539	0.1635	YES
+	18-27	Brc1c(noc1-c1ccccc1CCNC(=O)C)C1CNCCC1(C(=O)N)c1cc(F)c(F)cc1	209615	45230	50200	-0.4970	0.1662	YES
*	18-32	Brc1c(noc1-c1ccccc1CCNC(=O)C)C1CNCCC1(O)c1ccc(cc1)COCC(COC)C	196771	45060	49086	-0.4026	0.1501	YES
-	18-9	Brc1cc(F)ccc1-c1noc(c1)C1CNCCC1(O)c1cc(F)c(F)cc1	224941	57700	51529	0.6171	11710	YES
